# Supplementary material for: Evidence for the Neuronal Expression and Secretion of Adiponectin
Source: Cells. 2022 Sep 1;11(17):2725. doi: 10.3390/cells11172725 (PMC9454681; doi:10.3390/cells11172725)
Supplement: Supplementary file 1 [file cells-11-02725-s001.zip]

Archive with 1 entries (1 files):
- cells-1835134-supplementary.pdf
